# Supplementary material for: The Splicing Factor OsSCL26 Regulates Phosphorus Homeostasis in Rice
Source: Plants (Basel). 2023 Jun 15;12(12):2326. doi: 10.3390/plants12122326 (PMC10302782; doi:10.3390/plants12122326)
Supplement: Supplementary file 1 [file plants-12-02326-s001.zip]

Archive with 1 entries (1 files):
- plants-2416291-supplementary.pdf
